# Supplementary material for: Production and сharacterization of the exopolysaccharide from strain Paenibacillus polymyxa 2020
Source: PLoS One. 2021 Jul 6;16(7):e0253482. doi: 10.1371/journal.pone.0253482 (PMC8259973; doi:10.1371/journal.pone.0253482)
Supplement: S1 Table — (XLSX) [file pone.0253482.s008.xlsx]

## Sheet: Sheet1
Bacterial strain		Source
Paenibacillus polymyxa 2020	Paenibacillus polymyxa 2020 was isolated from wasp honeycombs	VKM: B-3504D	This study
E. coli strains	Genotype/Phenotype	Source	Reference
ER2683	Cloning strain: F128 (ER2250) proA+B+ lacIq Δ(lacZ)M15 zzf:: miniTn10(KanR )/ fhuA2::IS2 Δ(lacI-lacA)200 glnX44 e14- rfbD1? relA1? endA1 spoT1? thi-1 ∆(yjiT-opgB)114::IS10	Elisabeth Raleigh (NEB)	Lin,L.F., Posfai,J., Roberts,R.J. and Kong,H. (2001) Comparative genomics of the restriction-modification systems in Helicobacter pylori. Proc Natl Acad Sci USA, 98, 2740-2745.
ER3081	T7 expression strain: IN(IS1_26-∆(yjiT-opgB)114::IS10-IS1_1) fhuA2::IS2 lacZ::T7gene1 [plon::IS186] del[aaad-ompT-cusS] del(galK-yghJ) psulA211(-37 T->C) uvrY::IS1::del(yecF-dcm-hchA) mcrX73::(mTn10 tetA::IS10) IN(speA210::IS10-xanA::IS10) endA1(E208K) attB::(pCD13-lysY, lacIq)	Jim Samuelson (NEB)	Platt,R., Drescher,C., Park,S.-K. and Phillips,G. (2000) Genetic system for reversible integration of DNA constructs and lacZ gene fusions into the Escherichia coli chromosome. Plasmid, 43, 12–23.
Plasmids
pACYCDtet	p15 replicon with pTet constitutive expression CmR	AlexeyFomenkov (NEB)
pSAPV6	p15 replicon with a T7 inducible expression CmR	Rick Morgan (NEB)
pPpo2020_sacB	p15 replicon with a T7 inducible expression CmR with Ppo2020 sacB ORF502aa		This study
pPpo2020_sacC	p15 replicon with a T7 inducible expression CmR with Ppo2020 sacC ORF530aa		This study
pPpo2020_sacB_C	p15 replicon with a T7 inducible expression CmR with Ppo2020 sacB ORF502aa- sacC ORF530aa		This study
PCR and cloning oligos
pSAPV6_SacB_NdeI_68_F	tttaagaaggagatatacatATGGAGTACTTGAAGTTTAATAAATGGTTCAGTAAAGC	P1
pSAPV6_SacB_BamHI_68_R	gggtcgacgaagagcggatccTTATTTCTTTCCATACTCATTTTGGTTATCTTTTTTGTCATTTCC	P2
pSAPV6_SacC_NdeI_68_F	tttaagaaggagatatacatATGAGAAAAAAAGCTTTCAAGAACATTGGAATACGATCC	P3
pSAPV6_SacC_BamHI_68_R	gggtcgacgaagagcggatccTTATCGACTAAAATGTTTGATCACTACATTATTAAAAATAGCCTTACC	P4
pACYCDtet_Ppo_Sac_operon_NdeI_68F	caggaaggtttaacatATGCATGCAGATGTTCAGAACTTGTTTATCC	P5
pACYCDtet_Sac_operon_BamHI_68R	gaggtgccgccggcttccattcaggatccTTATCGACTAAAATGTTTGATCACTACATTATTAAAAATAGCCTTACC	P6
pACYC_tet_64_vector_rev	catatgttaaaccttcCTGCGTTAGCAATTTAACTGTGATAAACT	P7
pACYC_tet_64_vector_for	taaGGATCCtgaatggaagccggcg	P8
pSAPV6_Sac_operon NcoI_68F	tttaagaaggagatataccATGggGCATGCAGATGTTCAGAACTTGTTTATCC	P9
pSAPV6_Sac_operon BamH_68R	gggtcgacgaagagcggatccTTATCGACTAAAATGTTTGATCACTACATTATTAAAAATAGCCTTACC	P10
Sequencing primers		P16
pTetF	GTTGTAATTCTCATGTTTGACAGC	P17
pTetR	GTTCTGCCAAGGGTTGGTTTGCGC
S1248	TAATACGACTCACTATAGGG
S1271	TATGCTAGTTATTGCTCAG
